# Supplementary material for: The host microbiota is associated with the occurrence and development of esophageal squamous cell carcinoma
Source: Protein Cell. 2022 Aug 23;14(4):294–8. doi: 10.1093/procel/pwac024 (PMC10120988; doi:10.1093/procel/pwac024)
Supplement: pwac024_suppl_Supplementary_Material_S2 [file pwac024_suppl_supplementary_material_s2.xlsx]

## Sheet: Table S1
Table S1 Information of the samples from ESCC patients and healthy subjects.
NO.	ID	Type	Host	Regions	Longitude	Latitude
1	a001	blood	healthy subjects	China:shijiazhuang	114.5090560000E	38.0496120000N
2	a002	blood	healthy subjects	China:shijiazhuang	114.5090560000E	38.0496120000N
3	a003	blood	healthy subjects	China:shijiazhuang	114.5090560000E	38.0496120000N
4	a004	blood	healthy subjects	China:shijiazhuang	114.5090560000E	38.0496120000N
5	a005	blood	healthy subjects	China:shijiazhuang	114.5090560000E	38.0496120000N
6	a006	blood	healthy subjects	China:shijiazhuang	114.5090560000E	38.0496120000N
7	a007	blood	healthy subjects	China:shijiazhuang	114.5090560000E	38.0496120000N
8	a008	blood	healthy subjects	China:shijiazhuang	114.5090560000E	38.0496120000N
9	a010	blood	healthy subjects	China:shijiazhuang	114.5090560000E	38.0496120000N
10	a011	blood	healthy subjects	China:shijiazhuang	114.5090560000E	38.0496120000N
11	a012	blood	healthy subjects	China:shijiazhuang	114.5090560000E	38.0496120000N
12	a013	blood	healthy subjects	China:shijiazhuang	114.5090560000E	38.0496120000N
13	a014	blood	healthy subjects	China:shijiazhuang	114.5090560000E	38.0496120000N
14	a015	blood	healthy subjects	China:shijiazhuang	114.5090560000E	38.0496120000N
15	a016	blood	healthy subjects	China:shijiazhuang	114.5090560000E	38.0496120000N
16	a017	blood	healthy subjects	China:shijiazhuang	114.5090560000E	38.0496120000N
17	a018	blood	healthy subjects	China:shijiazhuang	114.5090560000E	38.0496120000N
18	a019	blood	healthy subjects	China:shijiazhuang	114.5090560000E	38.0496120000N
19	a020	blood	healthy subjects	China:shijiazhuang	114.5090560000E	38.0496120000N
20	a021	blood	healthy subjects	China:shijiazhuang	114.5090560000E	38.0496120000N
21	a022	blood	healthy subjects	China:shijiazhuang	114.5090560000E	38.0496120000N
22	a023	blood	healthy subjects	China:shijiazhuang	114.5090560000E	38.0496120000N
23	a024	blood	healthy subjects	China:shijiazhuang	114.5090560000E	38.0496120000N
24	a025	blood	healthy subjects	China:shijiazhuang	114.5090560000E	38.0496120000N
25	a026	blood	healthy subjects	China:shijiazhuang	114.5090560000E	38.0496120000N
26	a027	blood	healthy subjects	China:shijiazhuang	114.5090560000E	38.0496120000N
27	a028	blood	healthy subjects	China:shijiazhuang	114.5090560000E	38.0496120000N
28	b001	oral mucosa	healthy subjects	China:shijiazhuang	114.5090560000E	38.0496120000N
29	b002	oral mucosa	healthy subjects	China:shijiazhuang	114.5090560000E	38.0496120000N
30	b003	oral mucosa	healthy subjects	China:shijiazhuang	114.5090560000E	38.0496120000N
31	b004	oral mucosa	healthy subjects	China:shijiazhuang	114.5090560000E	38.0496120000N
32	b005	oral mucosa	healthy subjects	China:shijiazhuang	114.5090560000E	38.0496120000N
33	b006	oral mucosa	healthy subjects	China:shijiazhuang	114.5090560000E	38.0496120000N
34	b007	oral mucosa	healthy subjects	China:shijiazhuang	114.5090560000E	38.0496120000N
35	b008	oral mucosa	healthy subjects	China:shijiazhuang	114.5090560000E	38.0496120000N
36	b009	oral mucosa	healthy subjects	China:shijiazhuang	114.5090560000E	38.0496120000N
37	b010	oral mucosa	healthy subjects	China:shijiazhuang	114.5090560000E	38.0496120000N
38	b011	oral mucosa	healthy subjects	China:shijiazhuang	114.5090560000E	38.0496120000N
39	b013	oral mucosa	healthy subjects	China:shijiazhuang	114.5090560000E	38.0496120000N
40	b014	oral mucosa	healthy subjects	China:shijiazhuang	114.5090560000E	38.0496120000N
41	b015	oral mucosa	healthy subjects	China:shijiazhuang	114.5090560000E	38.0496120000N
42	b016	oral mucosa	healthy subjects	China:shijiazhuang	114.5090560000E	38.0496120000N
43	b017	oral mucosa	healthy subjects	China:shijiazhuang	114.5090560000E	38.0496120000N
44	b018	oral mucosa	healthy subjects	China:shijiazhuang	114.5090560000E	38.0496120000N
45	b019	oral mucosa	healthy subjects	China:shijiazhuang	114.5090560000E	38.0496120000N
46	b020	oral mucosa	healthy subjects	China:shijiazhuang	114.5090560000E	38.0496120000N
47	b021	oral mucosa	healthy subjects	China:shijiazhuang	114.5090560000E	38.0496120000N
48	b022	oral mucosa	healthy subjects	China:shijiazhuang	114.5090560000E	38.0496120000N
49	b023	oral mucosa	healthy subjects	China:shijiazhuang	114.5090560000E	38.0496120000N
50	b024	oral mucosa	healthy subjects	China:shijiazhuang	114.5090560000E	38.0496120000N
51	b026	oral mucosa	healthy subjects	China:shijiazhuang	114.5090560000E	38.0496120000N
52	b027	oral mucosa	healthy subjects	China:shijiazhuang	114.5090560000E	38.0496120000N
53	b028	oral mucosa	healthy subjects	China:shijiazhuang	114.5090560000E	38.0496120000N
54	c001	saliva	healthy subjects	China:shijiazhuang	114.5090560000E	38.0496120000N
55	c002	saliva	healthy subjects	China:shijiazhuang	114.5090560000E	38.0496120000N
56	c003	saliva	healthy subjects	China:shijiazhuang	114.5090560000E	38.0496120000N
57	c004	saliva	healthy subjects	China:shijiazhuang	114.5090560000E	38.0496120000N
58	c005	saliva	healthy subjects	China:shijiazhuang	114.5090560000E	38.0496120000N
59	c006	saliva	healthy subjects	China:shijiazhuang	114.5090560000E	38.0496120000N
60	c007	saliva	healthy subjects	China:shijiazhuang	114.5090560000E	38.0496120000N
61	c008	saliva	healthy subjects	China:shijiazhuang	114.5090560000E	38.0496120000N
62	c009	saliva	healthy subjects	China:shijiazhuang	114.5090560000E	38.0496120000N
63	c010	saliva	healthy subjects	China:shijiazhuang	114.5090560000E	38.0496120000N
64	c011	saliva	healthy subjects	China:shijiazhuang	114.5090560000E	38.0496120000N
65	c013	saliva	healthy subjects	China:shijiazhuang	114.5090560000E	38.0496120000N
66	c014	saliva	healthy subjects	China:shijiazhuang	114.5090560000E	38.0496120000N
67	c015	saliva	healthy subjects	China:shijiazhuang	114.5090560000E	38.0496120000N
68	c016	saliva	healthy subjects	China:shijiazhuang	114.5090560000E	38.0496120000N
69	c017	saliva	healthy subjects	China:shijiazhuang	114.5090560000E	38.0496120000N
70	c018	saliva	healthy subjects	China:shijiazhuang	114.5090560000E	38.0496120000N
71	c019	saliva	healthy subjects	China:shijiazhuang	114.5090560000E	38.0496120000N
72	c020	saliva	healthy subjects	China:shijiazhuang	114.5090560000E	38.0496120000N
73	c021	saliva	healthy subjects	China:shijiazhuang	114.5090560000E	38.0496120000N
74	c022	saliva	healthy subjects	China:shijiazhuang	114.5090560000E	38.0496120000N
75	c023	saliva	healthy subjects	China:shijiazhuang	114.5090560000E	38.0496120000N
76	c024	saliva	healthy subjects	China:shijiazhuang	114.5090560000E	38.0496120000N
77	c026	saliva	healthy subjects	China:shijiazhuang	114.5090560000E	38.0496120000N
78	c027	saliva	healthy subjects	China:shijiazhuang	114.5090560000E	38.0496120000N
79	c028	saliva	healthy subjects	China:shijiazhuang	114.5090560000E	38.0496120000N
80	d001	urine	healthy subjects	China:shijiazhuang	114.5090560000E	38.0496120000N
81	d002	urine	healthy subjects	China:shijiazhuang	114.5090560000E	38.0496120000N
82	d003	urine	healthy subjects	China:shijiazhuang	114.5090560000E	38.0496120000N
83	d004	urine	healthy subjects	China:shijiazhuang	114.5090560000E	38.0496120000N
84	d005	urine	healthy subjects	China:shijiazhuang	114.5090560000E	38.0496120000N
85	d006	urine	healthy subjects	China:shijiazhuang	114.5090560000E	38.0496120000N
86	d007	urine	healthy subjects	China:shijiazhuang	114.5090560000E	38.0496120000N
87	d008	urine	healthy subjects	China:shijiazhuang	114.5090560000E	38.0496120000N
88	d010	urine	healthy subjects	China:shijiazhuang	114.5090560000E	38.0496120000N
89	d011	urine	healthy subjects	China:shijiazhuang	114.5090560000E	38.0496120000N
90	d013	urine	healthy subjects	China:shijiazhuang	114.5090560000E	38.0496120000N
91	d014	urine	healthy subjects	China:shijiazhuang	114.5090560000E	38.0496120000N
92	d015	urine	healthy subjects	China:shijiazhuang	114.5090560000E	38.0496120000N
93	d016	urine	healthy subjects	China:shijiazhuang	114.5090560000E	38.0496120000N
94	d017	urine	healthy subjects	China:shijiazhuang	114.5090560000E	38.0496120000N
95	d018	urine	healthy subjects	China:shijiazhuang	114.5090560000E	38.0496120000N
96	d019	urine	healthy subjects	China:shijiazhuang	114.5090560000E	38.0496120000N
97	d020	urine	healthy subjects	China:shijiazhuang	114.5090560000E	38.0496120000N
98	d021	urine	healthy subjects	China:shijiazhuang	114.5090560000E	38.0496120000N
99	d022	urine	healthy subjects	China:shijiazhuang	114.5090560000E	38.0496120000N
100	d023	urine	healthy subjects	China:shijiazhuang	114.5090560000E	38.0496120000N
101	d024	urine	healthy subjects	China:shijiazhuang	114.5090560000E	38.0496120000N
102	d026	urine	healthy subjects	China:shijiazhuang	114.5090560000E	38.0496120000N
103	d027	urine	healthy subjects	China:shijiazhuang	114.5090560000E	38.0496120000N
104	d028	urine	healthy subjects	China:shijiazhuang	114.5090560000E	38.0496120000N
105	e001	feces	healthy subjects	China:shijiazhuang	114.5090560000E	38.0496120000N
106	e002	feces	healthy subjects	China:shijiazhuang	114.5090560000E	38.0496120000N
107	e003	feces	healthy subjects	China:shijiazhuang	114.5090560000E	38.0496120000N
108	e004	feces	healthy subjects	China:shijiazhuang	114.5090560000E	38.0496120000N
109	e005	feces	healthy subjects	China:shijiazhuang	114.5090560000E	38.0496120000N
110	e006	feces	healthy subjects	China:shijiazhuang	114.5090560000E	38.0496120000N
111	e007	feces	healthy subjects	China:shijiazhuang	114.5090560000E	38.0496120000N
112	e008	feces	healthy subjects	China:shijiazhuang	114.5090560000E	38.0496120000N
113	e009	feces	healthy subjects	China:shijiazhuang	114.5090560000E	38.0496120000N
114	e010	feces	healthy subjects	China:shijiazhuang	114.5090560000E	38.0496120000N
115	e011	feces	healthy subjects	China:shijiazhuang	114.5090560000E	38.0496120000N
116	e012	feces	healthy subjects	China:shijiazhuang	114.5090560000E	38.0496120000N
117	e013	feces	healthy subjects	China:shijiazhuang	114.5090560000E	38.0496120000N
118	e014	feces	healthy subjects	China:shijiazhuang	114.5090560000E	38.0496120000N
119	e015	feces	healthy subjects	China:shijiazhuang	114.5090560000E	38.0496120000N
120	e016	feces	healthy subjects	China:shijiazhuang	114.5090560000E	38.0496120000N
121	e017	feces	healthy subjects	China:shijiazhuang	114.5090560000E	38.0496120000N
122	e018	feces	healthy subjects	China:shijiazhuang	114.5090560000E	38.0496120000N
123	e019	feces	healthy subjects	China:shijiazhuang	114.5090560000E	38.0496120000N
124	e020	feces	healthy subjects	China:shijiazhuang	114.5090560000E	38.0496120000N
125	e021	feces	healthy subjects	China:shijiazhuang	114.5090560000E	38.0496120000N
126	e022	feces	healthy subjects	China:shijiazhuang	114.5090560000E	38.0496120000N
127	A01	blood	ESCC patients	China:shijiazhuang	114.5090560000E	38.0496120000N
128	A02	blood	ESCC patients	China:shijiazhuang	114.5090560000E	38.0496120000N
129	A03	blood	ESCC patients	China:shijiazhuang	114.5090560000E	38.0496120000N
130	A04	blood	ESCC patients	China:shijiazhuang	114.5090560000E	38.0496120000N
131	A07	blood	ESCC patients	China:shijiazhuang	114.5090560000E	38.0496120000N
132	A08	blood	ESCC patients	China:shijiazhuang	114.5090560000E	38.0496120000N
133	A09	blood	ESCC patients	China:shijiazhuang	114.5090560000E	38.0496120000N
134	A10	blood	ESCC patients	China:shijiazhuang	114.5090560000E	38.0496120000N
135	A11	blood	ESCC patients	China:shijiazhuang	114.5090560000E	38.0496120000N
136	A12	blood	ESCC patients	China:shijiazhuang	114.5090560000E	38.0496120000N
137	A14	blood	ESCC patients	China:shijiazhuang	114.5090560000E	38.0496120000N
138	A19	blood	ESCC patients	China:shijiazhuang	114.5090560000E	38.0496120000N
139	A20	blood	ESCC patients	China:shijiazhuang	114.5090560000E	38.0496120000N
140	A21	blood	ESCC patients	China:shijiazhuang	114.5090560000E	38.0496120000N
141	A22	blood	ESCC patients	China:shijiazhuang	114.5090560000E	38.0496120000N
142	A23	blood	ESCC patients	China:shijiazhuang	114.5090560000E	38.0496120000N
143	A25	blood	ESCC patients	China:shijiazhuang	114.5090560000E	38.0496120000N
144	A26	blood	ESCC patients	China:shijiazhuang	114.5090560000E	38.0496120000N
145	A27	blood	ESCC patients	China:shijiazhuang	114.5090560000E	38.0496120000N
146	A29	blood	ESCC patients	China:shijiazhuang	114.5090560000E	38.0496120000N
147	B01	oral mucosa	ESCC patients	China:shijiazhuang	114.5090560000E	38.0496120000N
148	B02	oral mucosa	ESCC patients	China:shijiazhuang	114.5090560000E	38.0496120000N
149	B03	oral mucosa	ESCC patients	China:shijiazhuang	114.5090560000E	38.0496120000N
150	B04	oral mucosa	ESCC patients	China:shijiazhuang	114.5090560000E	38.0496120000N
151	B05	oral mucosa	ESCC patients	China:shijiazhuang	114.5090560000E	38.0496120000N
152	B07	oral mucosa	ESCC patients	China:shijiazhuang	114.5090560000E	38.0496120000N
153	B09	oral mucosa	ESCC patients	China:shijiazhuang	114.5090560000E	38.0496120000N
154	B10	oral mucosa	ESCC patients	China:shijiazhuang	114.5090560000E	38.0496120000N
155	B11	oral mucosa	ESCC patients	China:shijiazhuang	114.5090560000E	38.0496120000N
156	B12	oral mucosa	ESCC patients	China:shijiazhuang	114.5090560000E	38.0496120000N
157	B13	oral mucosa	ESCC patients	China:shijiazhuang	114.5090560000E	38.0496120000N
158	B14	oral mucosa	ESCC patients	China:shijiazhuang	114.5090560000E	38.0496120000N
159	B15	oral mucosa	ESCC patients	China:shijiazhuang	114.5090560000E	38.0496120000N
160	B16	oral mucosa	ESCC patients	China:shijiazhuang	114.5090560000E	38.0496120000N
161	B18	oral mucosa	ESCC patients	China:shijiazhuang	114.5090560000E	38.0496120000N
162	B19	oral mucosa	ESCC patients	China:shijiazhuang	114.5090560000E	38.0496120000N
163	B20	oral mucosa	ESCC patients	China:shijiazhuang	114.5090560000E	38.0496120000N
164	B21	oral mucosa	ESCC patients	China:shijiazhuang	114.5090560000E	38.0496120000N
165	B22	oral mucosa	ESCC patients	China:shijiazhuang	114.5090560000E	38.0496120000N
166	B23	oral mucosa	ESCC patients	China:shijiazhuang	114.5090560000E	38.0496120000N
167	B24	oral mucosa	ESCC patients	China:shijiazhuang	114.5090560000E	38.0496120000N
168	B25	oral mucosa	ESCC patients	China:shijiazhuang	114.5090560000E	38.0496120000N
169	B26	oral mucosa	ESCC patients	China:shijiazhuang	114.5090560000E	38.0496120000N
170	B27	oral mucosa	ESCC patients	China:shijiazhuang	114.5090560000E	38.0496120000N
171	C01	saliva	ESCC patients	China:shijiazhuang	114.5090560000E	38.0496120000N
172	C02	saliva	ESCC patients	China:shijiazhuang	114.5090560000E	38.0496120000N
173	C03	saliva	ESCC patients	China:shijiazhuang	114.5090560000E	38.0496120000N
174	C04	saliva	ESCC patients	China:shijiazhuang	114.5090560000E	38.0496120000N
175	C05	saliva	ESCC patients	China:shijiazhuang	114.5090560000E	38.0496120000N
176	C07	saliva	ESCC patients	China:shijiazhuang	114.5090560000E	38.0496120000N
177	C09	saliva	ESCC patients	China:shijiazhuang	114.5090560000E	38.0496120000N
178	C10	saliva	ESCC patients	China:shijiazhuang	114.5090560000E	38.0496120000N
179	C11	saliva	ESCC patients	China:shijiazhuang	114.5090560000E	38.0496120000N
180	C12	saliva	ESCC patients	China:shijiazhuang	114.5090560000E	38.0496120000N
181	C13	saliva	ESCC patients	China:shijiazhuang	114.5090560000E	38.0496120000N
182	C14	saliva	ESCC patients	China:shijiazhuang	114.5090560000E	38.0496120000N
183	C15	saliva	ESCC patients	China:shijiazhuang	114.5090560000E	38.0496120000N
184	C16	saliva	ESCC patients	China:shijiazhuang	114.5090560000E	38.0496120000N
185	C18	saliva	ESCC patients	China:shijiazhuang	114.5090560000E	38.0496120000N
186	C19	saliva	ESCC patients	China:shijiazhuang	114.5090560000E	38.0496120000N
187	C20	saliva	ESCC patients	China:shijiazhuang	114.5090560000E	38.0496120000N
188	C21	saliva	ESCC patients	China:shijiazhuang	114.5090560000E	38.0496120000N
189	C22	saliva	ESCC patients	China:shijiazhuang	114.5090560000E	38.0496120000N
190	C23	saliva	ESCC patients	China:shijiazhuang	114.5090560000E	38.0496120000N
191	C24	saliva	ESCC patients	China:shijiazhuang	114.5090560000E	38.0496120000N
192	C25	saliva	ESCC patients	China:shijiazhuang	114.5090560000E	38.0496120000N
193	C26	saliva	ESCC patients	China:shijiazhuang	114.5090560000E	38.0496120000N
194	D01	urine	ESCC patients	China:shijiazhuang	114.5090560000E	38.0496120000N
195	D02	urine	ESCC patients	China:shijiazhuang	114.5090560000E	38.0496120000N
196	D03	urine	ESCC patients	China:shijiazhuang	114.5090560000E	38.0496120000N
197	D04	urine	ESCC patients	China:shijiazhuang	114.5090560000E	38.0496120000N
198	D09	urine	ESCC patients	China:shijiazhuang	114.5090560000E	38.0496120000N
199	D10	urine	ESCC patients	China:shijiazhuang	114.5090560000E	38.0496120000N
200	D11	urine	ESCC patients	China:shijiazhuang	114.5090560000E	38.0496120000N
201	D12	urine	ESCC patients	China:shijiazhuang	114.5090560000E	38.0496120000N
202	D13	urine	ESCC patients	China:shijiazhuang	114.5090560000E	38.0496120000N
203	D14	urine	ESCC patients	China:shijiazhuang	114.5090560000E	38.0496120000N
204	D15	urine	ESCC patients	China:shijiazhuang	114.5090560000E	38.0496120000N
205	D16	urine	ESCC patients	China:shijiazhuang	114.5090560000E	38.0496120000N
206	D18	urine	ESCC patients	China:shijiazhuang	114.5090560000E	38.0496120000N
207	D19	urine	ESCC patients	China:shijiazhuang	114.5090560000E	38.0496120000N
208	D20	urine	ESCC patients	China:shijiazhuang	114.5090560000E	38.0496120000N
209	D21	urine	ESCC patients	China:shijiazhuang	114.5090560000E	38.0496120000N
210	D22	urine	ESCC patients	China:shijiazhuang	114.5090560000E	38.0496120000N
211	D23	urine	ESCC patients	China:shijiazhuang	114.5090560000E	38.0496120000N
212	D24	urine	ESCC patients	China:shijiazhuang	114.5090560000E	38.0496120000N
213	D25	urine	ESCC patients	China:shijiazhuang	114.5090560000E	38.0496120000N
214	D26	urine	ESCC patients	China:shijiazhuang	114.5090560000E	38.0496120000N
215	E01	feces	ESCC patients	China:shijiazhuang	114.5090560000E	38.0496120000N
216	E02	feces	ESCC patients	China:shijiazhuang	114.5090560000E	38.0496120000N
217	E03	feces	ESCC patients	China:shijiazhuang	114.5090560000E	38.0496120000N
218	E04	feces	ESCC patients	China:shijiazhuang	114.5090560000E	38.0496120000N
219	E05	feces	ESCC patients	China:shijiazhuang	114.5090560000E	38.0496120000N
220	E07	feces	ESCC patients	China:shijiazhuang	114.5090560000E	38.0496120000N
221	E10	feces	ESCC patients	China:shijiazhuang	114.5090560000E	38.0496120000N
222	E11	feces	ESCC patients	China:shijiazhuang	114.5090560000E	38.0496120000N
223	E12	feces	ESCC patients	China:shijiazhuang	114.5090560000E	38.0496120000N
224	E13	feces	ESCC patients	China:shijiazhuang	114.5090560000E	38.0496120000N
225	E14	feces	ESCC patients	China:shijiazhuang	114.5090560000E	38.0496120000N
226	E15	feces	ESCC patients	China:shijiazhuang	114.5090560000E	38.0496120000N
227	E16	feces	ESCC patients	China:shijiazhuang	114.5090560000E	38.0496120000N
228	E18	feces	ESCC patients	China:shijiazhuang	114.5090560000E	38.0496120000N
229	E19	feces	ESCC patients	China:shijiazhuang	114.5090560000E	38.0496120000N
230	E20	feces	ESCC patients	China:shijiazhuang	114.5090560000E	38.0496120000N
231	E21	feces	ESCC patients	China:shijiazhuang	114.5090560000E	38.0496120000N
232	E22	feces	ESCC patients	China:shijiazhuang	114.5090560000E	38.0496120000N
233	E23	feces	ESCC patients	China:shijiazhuang	114.5090560000E	38.0496120000N
234	E24	feces	ESCC patients	China:shijiazhuang	114.5090560000E	38.0496120000N
235	E25	feces	ESCC patients	China:shijiazhuang	114.5090560000E	38.0496120000N
236	E26	feces	ESCC patients	China:shijiazhuang	114.5090560000E	38.0496120000N

## Sheet: Table S2
Table S2 Information of the samples from ESCC patients after chemotherapy and ESCC patients after immunotherapy.
NO.	ID	Type	Host	Regions	Longitude	Latitude
1	A01	blood	ESCC patients after chemotherapy	China:shijiazhuang	114.5090560000E	38.0496120000N
2	A02	blood	ESCC patients after chemotherapy	China:shijiazhuang	114.5090560000E	38.0496120000N
3	A03	blood	ESCC patients after chemotherapy	China:shijiazhuang	114.5090560000E	38.0496120000N
4	A04	blood	ESCC patients	China:shijiazhuang	114.5090560000E	38.0496120000N
5	A12	blood	ESCC patients after chemotherapy	China:shijiazhuang	114.5090560000E	38.0496120000N
6	A22	blood	ESCC patients after chemotherapy	China:shijiazhuang	114.5090560000E	38.0496120000N
7	A23	blood	ESCC patients after chemotherapy	China:shijiazhuang	114.5090560000E	38.0496120000N
8	A25	blood	ESCC patients after chemotherapy	China:shijiazhuang	114.5090560000E	38.0496120000N
9	B01	oral mucosa	ESCC patients after chemotherapy	China:shijiazhuang	114.5090560000E	38.0496120000N
10	B02	oral mucosa	ESCC patients after chemotherapy	China:shijiazhuang	114.5090560000E	38.0496120000N
11	B03	oral mucosa	ESCC patients after chemotherapy	China:shijiazhuang	114.5090560000E	38.0496120000N
12	B04	oral mucosa	ESCC patients after chemotherapy	China:shijiazhuang	114.5090560000E	38.0496120000N
13	B05	oral mucosa	ESCC patients after chemotherapy	China:shijiazhuang	114.5090560000E	38.0496120000N
14	B12	oral mucosa	ESCC patients after chemotherapy	China:shijiazhuang	114.5090560000E	38.0496120000N
15	B13	oral mucosa	ESCC patients after chemotherapy	China:shijiazhuang	114.5090560000E	38.0496120000N
16	B15	oral mucosa	ESCC patients after chemotherapy	China:shijiazhuang	114.5090560000E	38.0496120000N
17	B16	oral mucosa	ESCC patients after chemotherapy	China:shijiazhuang	114.5090560000E	38.0496120000N
18	B18	oral mucosa	ESCC patients after chemotherapy	China:shijiazhuang	114.5090560000E	38.0496120000N
19	B22	oral mucosa	ESCC patients after chemotherapy	China:shijiazhuang	114.5090560000E	38.0496120000N
20	B23	oral mucosa	ESCC patients after chemotherapy	China:shijiazhuang	114.5090560000E	38.0496120000N
21	B24	oral mucosa	ESCC patients after chemotherapy	China:shijiazhuang	114.5090560000E	38.0496120000N
22	B25	oral mucosa	ESCC patients after chemotherapy	China:shijiazhuang	114.5090560000E	38.0496120000N
23	C01	saliva	ESCC patients after chemotherapy	China:shijiazhuang	114.5090560000E	38.0496120000N
24	C02	saliva	ESCC patients after chemotherapy	China:shijiazhuang	114.5090560000E	38.0496120000N
25	C03	saliva	ESCC patients after chemotherapy	China:shijiazhuang	114.5090560000E	38.0496120000N
26	C04	saliva	ESCC patients after chemotherapy	China:shijiazhuang	114.5090560000E	38.0496120000N
27	C05	saliva	ESCC patients after chemotherapy	China:shijiazhuang	114.5090560000E	38.0496120000N
28	C12	saliva	ESCC patients after chemotherapy	China:shijiazhuang	114.5090560000E	38.0496120000N
29	C13	saliva	ESCC patients after chemotherapy	China:shijiazhuang	114.5090560000E	38.0496120000N
30	C15	saliva	ESCC patients after chemotherapy	China:shijiazhuang	114.5090560000E	38.0496120000N
31	C16	saliva	ESCC patients after chemotherapy	China:shijiazhuang	114.5090560000E	38.0496120000N
32	C18	saliva	ESCC patients after chemotherapy	China:shijiazhuang	114.5090560000E	38.0496120000N
33	C22	saliva	ESCC patients after chemotherapy	China:shijiazhuang	114.5090560000E	38.0496120000N
34	C23	saliva	ESCC patients after chemotherapy	China:shijiazhuang	114.5090560000E	38.0496120000N
35	C24	saliva	ESCC patients after chemotherapy	China:shijiazhuang	114.5090560000E	38.0496120000N
36	C25	saliva	ESCC patients after chemotherapy	China:shijiazhuang	114.5090560000E	38.0496120000N
37	D01	urine	ESCC patients after chemotherapy	China:shijiazhuang	114.5090560000E	38.0496120000N
38	D02	urine	ESCC patients after chemotherapy	China:shijiazhuang	114.5090560000E	38.0496120000N
39	D03	urine	ESCC patients after chemotherapy	China:shijiazhuang	114.5090560000E	38.0496120000N
40	D04	urine	ESCC patients after chemotherapy	China:shijiazhuang	114.5090560000E	38.0496120000N
41	D12	urine	ESCC patients after chemotherapy	China:shijiazhuang	114.5090560000E	38.0496120000N
42	D13	urine	ESCC patients after chemotherapy	China:shijiazhuang	114.5090560000E	38.0496120000N
43	D15	urine	ESCC patients after chemotherapy	China:shijiazhuang	114.5090560000E	38.0496120000N
44	D16	urine	ESCC patients after chemotherapy	China:shijiazhuang	114.5090560000E	38.0496120000N
45	D18	urine	ESCC patients after chemotherapy	China:shijiazhuang	114.5090560000E	38.0496120000N
46	D22	urine	ESCC patients after chemotherapy	China:shijiazhuang	114.5090560000E	38.0496120000N
47	D23	urine	ESCC patients after chemotherapy	China:shijiazhuang	114.5090560000E	38.0496120000N
48	D24	urine	ESCC patients after chemotherapy	China:shijiazhuang	114.5090560000E	38.0496120000N
49	D25	urine	ESCC patients after chemotherapy	China:shijiazhuang	114.5090560000E	38.0496120000N
50	E01	feces	ESCC patients after chemotherapy	China:shijiazhuang	114.5090560000E	38.0496120000N
51	E02	feces	ESCC patients after chemotherapy	China:shijiazhuang	114.5090560000E	38.0496120000N
52	E03	feces	ESCC patients after chemotherapy	China:shijiazhuang	114.5090560000E	38.0496120000N
53	E04	feces	ESCC patients after chemotherapy	China:shijiazhuang	114.5090560000E	38.0496120000N
54	E05	feces	ESCC patients after chemotherapy	China:shijiazhuang	114.5090560000E	38.0496120000N
55	E12	feces	ESCC patients after chemotherapy	China:shijiazhuang	114.5090560000E	38.0496120000N
56	E13	feces	ESCC patients after chemotherapy	China:shijiazhuang	114.5090560000E	38.0496120000N
57	E15	feces	ESCC patients after chemotherapy	China:shijiazhuang	114.5090560000E	38.0496120000N
58	E16	feces	ESCC patients after chemotherapy	China:shijiazhuang	114.5090560000E	38.0496120000N
59	E18	feces	ESCC patients after chemotherapy	China:shijiazhuang	114.5090560000E	38.0496120000N
60	E22	feces	ESCC patients after chemotherapy	China:shijiazhuang	114.5090560000E	38.0496120000N
61	E23	feces	ESCC patients after chemotherapy	China:shijiazhuang	114.5090560000E	38.0496120000N
62	E24	feces	ESCC patients after chemotherapy	China:shijiazhuang	114.5090560000E	38.0496120000N
63	E25	feces	ESCC patients after chemotherapy	China:shijiazhuang	114.5090560000E	38.0496120000N
64	A0101	blood	ESCC patients after immunotherapy	China:shijiazhuang	114.5090560000E	38.0496120000N
65	A0102	blood	ESCC patients after immunotherapy	China:shijiazhuang	114.5090560000E	38.0496120000N
66	A0201	blood	ESCC patients after immunotherapy	China:shijiazhuang	114.5090560000E	38.0496120000N
67	A0301	blood	ESCC patients after immunotherapy	China:shijiazhuang	114.5090560000E	38.0496120000N
68	A0302	blood	ESCC patients after immunotherapy	China:shijiazhuang	114.5090560000E	38.0496120000N
69	A0402	blood	ESCC patients after immunotherapy	China:shijiazhuang	114.5090560000E	38.0496120000N
70	A0503	blood	ESCC patients after immunotherapy	China:shijiazhuang	114.5090560000E	38.0496120000N
71	A0604	blood	ESCC patients after immunotherapy	China:shijiazhuang	114.5090560000E	38.0496120000N
72	A0703	blood	ESCC patients after immunotherapy	China:shijiazhuang	114.5090560000E	38.0496120000N
73	A0801	blood	ESCC patients after immunotherapy	China:shijiazhuang	114.5090560000E	38.0496120000N
74	A0802	blood	ESCC patients after immunotherapy	China:shijiazhuang	114.5090560000E	38.0496120000N
75	A0902	blood	ESCC patients after immunotherapy	China:shijiazhuang	114.5090560000E	38.0496120000N
76	A1001	blood	ESCC patients after immunotherapy	China:shijiazhuang	114.5090560000E	38.0496120000N
77	A1002	blood	ESCC patients after immunotherapy	China:shijiazhuang	114.5090560000E	38.0496120000N
78	A1101	blood	ESCC patients after immunotherapy	China:shijiazhuang	114.5090560000E	38.0496120000N
79	A1102	blood	ESCC patients after immunotherapy	China:shijiazhuang	114.5090560000E	38.0496120000N
80	A1201	blood	ESCC patients after immunotherapy	China:shijiazhuang	114.5090560000E	38.0496120000N
81	A1301	blood	ESCC patients after immunotherapy	China:shijiazhuang	114.5090560000E	38.0496120000N
82	A1302	blood	ESCC patients after immunotherapy	China:shijiazhuang	114.5090560000E	38.0496120000N
83	A1303	blood	ESCC patients after immunotherapy	China:shijiazhuang	114.5090560000E	38.0496120000N
84	A1401	blood	ESCC patients after immunotherapy	China:shijiazhuang	114.5090560000E	38.0496120000N
85	A1402	blood	ESCC patients after immunotherapy	China:shijiazhuang	114.5090560000E	38.0496120000N
86	A1501	blood	ESCC patients after immunotherapy	China:shijiazhuang	114.5090560000E	38.0496120000N
87	A1701	blood	ESCC patients after immunotherapy	China:shijiazhuang	114.5090560000E	38.0496120000N
88	A1702	blood	ESCC patients after immunotherapy	China:shijiazhuang	114.5090560000E	38.0496120000N
89	A1801	blood	ESCC patients after immunotherapy	China:shijiazhuang	114.5090560000E	38.0496120000N
90	A1901	blood	ESCC patients after immunotherapy	China:shijiazhuang	114.5090560000E	38.0496120000N
91	B0101	oral mucosa	ESCC patients after immunotherapy	China:shijiazhuang	114.5090560000E	38.0496120000N
92	B0102	oral mucosa	ESCC patients after immunotherapy	China:shijiazhuang	114.5090560000E	38.0496120000N
93	B0201	oral mucosa	ESCC patients after immunotherapy	China:shijiazhuang	114.5090560000E	38.0496120000N
94	B0301	oral mucosa	ESCC patients after immunotherapy	China:shijiazhuang	114.5090560000E	38.0496120000N
95	B0302	oral mucosa	ESCC patients after immunotherapy	China:shijiazhuang	114.5090560000E	38.0496120000N
96	B0402	oral mucosa	ESCC patients after immunotherapy	China:shijiazhuang	114.5090560000E	38.0496120000N
97	B0503	oral mucosa	ESCC patients after immunotherapy	China:shijiazhuang	114.5090560000E	38.0496120000N
98	B0604	oral mucosa	ESCC patients after immunotherapy	China:shijiazhuang	114.5090560000E	38.0496120000N
99	B0703	oral mucosa	ESCC patients after immunotherapy	China:shijiazhuang	114.5090560000E	38.0496120000N
100	B0801	oral mucosa	ESCC patients after immunotherapy	China:shijiazhuang	114.5090560000E	38.0496120000N
101	B0802	oral mucosa	ESCC patients after immunotherapy	China:shijiazhuang	114.5090560000E	38.0496120000N
102	B0902	oral mucosa	ESCC patients after immunotherapy	China:shijiazhuang	114.5090560000E	38.0496120000N
103	B1001	oral mucosa	ESCC patients after immunotherapy	China:shijiazhuang	114.5090560000E	38.0496120000N
104	B1002	oral mucosa	ESCC patients after immunotherapy	China:shijiazhuang	114.5090560000E	38.0496120000N
105	B1101	oral mucosa	ESCC patients after immunotherapy	China:shijiazhuang	114.5090560000E	38.0496120000N
106	B1102	oral mucosa	ESCC patients after immunotherapy	China:shijiazhuang	114.5090560000E	38.0496120000N
107	B1201	oral mucosa	ESCC patients after immunotherapy	China:shijiazhuang	114.5090560000E	38.0496120000N
108	B1301	oral mucosa	ESCC patients after immunotherapy	China:shijiazhuang	114.5090560000E	38.0496120000N
109	B1302	oral mucosa	ESCC patients after immunotherapy	China:shijiazhuang	114.5090560000E	38.0496120000N
110	B1303	oral mucosa	ESCC patients after immunotherapy	China:shijiazhuang	114.5090560000E	38.0496120000N
111	B1401	oral mucosa	ESCC patients after immunotherapy	China:shijiazhuang	114.5090560000E	38.0496120000N
112	B1402	oral mucosa	ESCC patients after immunotherapy	China:shijiazhuang	114.5090560000E	38.0496120000N
113	B1501	oral mucosa	ESCC patients after immunotherapy	China:shijiazhuang	114.5090560000E	38.0496120000N
114	B1701	oral mucosa	ESCC patients after immunotherapy	China:shijiazhuang	114.5090560000E	38.0496120000N
115	B1702	oral mucosa	ESCC patients after immunotherapy	China:shijiazhuang	114.5090560000E	38.0496120000N
116	B1801	oral mucosa	ESCC patients after immunotherapy	China:shijiazhuang	114.5090560000E	38.0496120000N
117	B1901	oral mucosa	ESCC patients after immunotherapy	China:shijiazhuang	114.5090560000E	38.0496120000N
118	C0101	saliva	ESCC patients after immunotherapy	China:shijiazhuang	114.5090560000E	38.0496120000N
119	C0102	saliva	ESCC patients after immunotherapy	China:shijiazhuang	114.5090560000E	38.0496120000N
120	C0201	saliva	ESCC patients after immunotherapy	China:shijiazhuang	114.5090560000E	38.0496120000N
121	C0301	saliva	ESCC patients after immunotherapy	China:shijiazhuang	114.5090560000E	38.0496120000N
122	C0302	saliva	ESCC patients after immunotherapy	China:shijiazhuang	114.5090560000E	38.0496120000N
123	C0402	saliva	ESCC patients after immunotherapy	China:shijiazhuang	114.5090560000E	38.0496120000N
124	C0503	saliva	ESCC patients after immunotherapy	China:shijiazhuang	114.5090560000E	38.0496120000N
125	C0604	saliva	ESCC patients after immunotherapy	China:shijiazhuang	114.5090560000E	38.0496120000N
126	C0703	saliva	ESCC patients after immunotherapy	China:shijiazhuang	114.5090560000E	38.0496120000N
127	C0801	saliva	ESCC patients after immunotherapy	China:shijiazhuang	114.5090560000E	38.0496120000N
128	C0802	saliva	ESCC patients after immunotherapy	China:shijiazhuang	114.5090560000E	38.0496120000N
129	C0902	saliva	ESCC patients after immunotherapy	China:shijiazhuang	114.5090560000E	38.0496120000N
130	C1001	saliva	ESCC patients after immunotherapy	China:shijiazhuang	114.5090560000E	38.0496120000N
131	C1002	saliva	ESCC patients after immunotherapy	China:shijiazhuang	114.5090560000E	38.0496120000N
132	C1101	saliva	ESCC patients after immunotherapy	China:shijiazhuang	114.5090560000E	38.0496120000N
133	C1102	saliva	ESCC patients after immunotherapy	China:shijiazhuang	114.5090560000E	38.0496120000N
134	C1201	saliva	ESCC patients after immunotherapy	China:shijiazhuang	114.5090560000E	38.0496120000N
135	C1301	saliva	ESCC patients after immunotherapy	China:shijiazhuang	114.5090560000E	38.0496120000N
136	C1302	saliva	ESCC patients after immunotherapy	China:shijiazhuang	114.5090560000E	38.0496120000N
137	C1303	saliva	ESCC patients after immunotherapy	China:shijiazhuang	114.5090560000E	38.0496120000N
138	C1401	saliva	ESCC patients after immunotherapy	China:shijiazhuang	114.5090560000E	38.0496120000N
139	C1402	saliva	ESCC patients after immunotherapy	China:shijiazhuang	114.5090560000E	38.0496120000N
140	C1501	saliva	ESCC patients after immunotherapy	China:shijiazhuang	114.5090560000E	38.0496120000N
141	C1701	saliva	ESCC patients after immunotherapy	China:shijiazhuang	114.5090560000E	38.0496120000N
142	C1702	saliva	ESCC patients after immunotherapy	China:shijiazhuang	114.5090560000E	38.0496120000N
143	C1801	saliva	ESCC patients after immunotherapy	China:shijiazhuang	114.5090560000E	38.0496120000N
144	C1901	saliva	ESCC patients after immunotherapy	China:shijiazhuang	114.5090560000E	38.0496120000N
145	D0101	urine	ESCC patients after immunotherapy	China:shijiazhuang	114.5090560000E	38.0496120000N
146	D0102	urine	ESCC patients after immunotherapy	China:shijiazhuang	114.5090560000E	38.0496120000N
147	D0201	urine	ESCC patients after immunotherapy	China:shijiazhuang	114.5090560000E	38.0496120000N
148	D0301	urine	ESCC patients after immunotherapy	China:shijiazhuang	114.5090560000E	38.0496120000N
149	D0302	urine	ESCC patients after immunotherapy	China:shijiazhuang	114.5090560000E	38.0496120000N
150	D0402	urine	ESCC patients after immunotherapy	China:shijiazhuang	114.5090560000E	38.0496120000N
151	D0503	urine	ESCC patients after immunotherapy	China:shijiazhuang	114.5090560000E	38.0496120000N
152	D0604	urine	ESCC patients after immunotherapy	China:shijiazhuang	114.5090560000E	38.0496120000N
153	D0703	urine	ESCC patients after immunotherapy	China:shijiazhuang	114.5090560000E	38.0496120000N
154	D0801	urine	ESCC patients after immunotherapy	China:shijiazhuang	114.5090560000E	38.0496120000N
155	D0802	urine	ESCC patients after immunotherapy	China:shijiazhuang	114.5090560000E	38.0496120000N
156	D0902	urine	ESCC patients after immunotherapy	China:shijiazhuang	114.5090560000E	38.0496120000N
157	D1001	urine	ESCC patients after immunotherapy	China:shijiazhuang	114.5090560000E	38.0496120000N
158	D1002	urine	ESCC patients after immunotherapy	China:shijiazhuang	114.5090560000E	38.0496120000N
159	D1101	urine	ESCC patients after immunotherapy	China:shijiazhuang	114.5090560000E	38.0496120000N
160	D1102	urine	ESCC patients after immunotherapy	China:shijiazhuang	114.5090560000E	38.0496120000N
161	D1201	urine	ESCC patients after immunotherapy	China:shijiazhuang	114.5090560000E	38.0496120000N
162	D1301	urine	ESCC patients after immunotherapy	China:shijiazhuang	114.5090560000E	38.0496120000N
163	D1302	urine	ESCC patients after immunotherapy	China:shijiazhuang	114.5090560000E	38.0496120000N
164	D1303	urine	ESCC patients after immunotherapy	China:shijiazhuang	114.5090560000E	38.0496120000N
165	D1401	urine	ESCC patients after immunotherapy	China:shijiazhuang	114.5090560000E	38.0496120000N
166	D1402	urine	ESCC patients after immunotherapy	China:shijiazhuang	114.5090560000E	38.0496120000N
167	D1501	urine	ESCC patients after immunotherapy	China:shijiazhuang	114.5090560000E	38.0496120000N
168	D1701	urine	ESCC patients after immunotherapy	China:shijiazhuang	114.5090560000E	38.0496120000N
169	D1702	urine	ESCC patients after immunotherapy	China:shijiazhuang	114.5090560000E	38.0496120000N
170	D1801	urine	ESCC patients after immunotherapy	China:shijiazhuang	114.5090560000E	38.0496120000N
171	D1901	urine	ESCC patients after immunotherapy	China:shijiazhuang	114.5090560000E	38.0496120000N
172	E0101	feces	ESCC patients after immunotherapy	China:shijiazhuang	114.5090560000E	38.0496120000N
173	E0201	feces	ESCC patients after immunotherapy	China:shijiazhuang	114.5090560000E	38.0496120000N
174	E0301	feces	ESCC patients after immunotherapy	China:shijiazhuang	114.5090560000E	38.0496120000N
175	E0302	feces	ESCC patients after immunotherapy	China:shijiazhuang	114.5090560000E	38.0496120000N
176	E0402	feces	ESCC patients after immunotherapy	China:shijiazhuang	114.5090560000E	38.0496120000N
177	E0503	feces	ESCC patients after immunotherapy	China:shijiazhuang	114.5090560000E	38.0496120000N
178	E0604	feces	ESCC patients after immunotherapy	China:shijiazhuang	114.5090560000E	38.0496120000N
179	E0703	feces	ESCC patients after immunotherapy	China:shijiazhuang	114.5090560000E	38.0496120000N
180	E0801	feces	ESCC patients after immunotherapy	China:shijiazhuang	114.5090560000E	38.0496120000N
181	E0802	feces	ESCC patients after immunotherapy	China:shijiazhuang	114.5090560000E	38.0496120000N
182	E0902	feces	ESCC patients after immunotherapy	China:shijiazhuang	114.5090560000E	38.0496120000N
183	E1101	feces	ESCC patients after immunotherapy	China:shijiazhuang	114.5090560000E	38.0496120000N
184	E1102	feces	ESCC patients after immunotherapy	China:shijiazhuang	114.5090560000E	38.0496120000N
185	E1301	feces	ESCC patients after immunotherapy	China:shijiazhuang	114.5090560000E	38.0496120000N
186	E1302	feces	ESCC patients after immunotherapy	China:shijiazhuang	114.5090560000E	38.0496120000N
187	E1303	feces	ESCC patients after immunotherapy	China:shijiazhuang	114.5090560000E	38.0496120000N
188	E1401	feces	ESCC patients after immunotherapy	China:shijiazhuang	114.5090560000E	38.0496120000N
189	E1402	feces	ESCC patients after immunotherapy	China:shijiazhuang	114.5090560000E	38.0496120000N
190	E1501	feces	ESCC patients after immunotherapy	China:shijiazhuang	114.5090560000E	38.0496120000N
191	E1701	feces	ESCC patients after immunotherapy	China:shijiazhuang	114.5090560000E	38.0496120000N
192	E1702	feces	ESCC patients after immunotherapy	China:shijiazhuang	114.5090560000E	38.0496120000N
193	E1801	feces	ESCC patients after immunotherapy	China:shijiazhuang	114.5090560000E	38.0496120000N

## Sheet: Table S3
Table S3 The composition and relative abundance of the microbiota of ESCC patients at the phylum level.
phylum	B	M	S	U	F
Proteobacteria	0.892471	0.169146	0.067794	0.852984	0.114781
Firmicutes	0.010549	0.516198	0.542554	0.0408582	0.674164
Bacteroidetes	0.0388012	0.176517	0.2395	0.0659575	0.0614272
Actinobacteria	0.0120749	0.056236	0.0919513	0.0302537	0.120984
Fusobacteria	0.000300395	0.0626912	0.0192456	0.000639214	5.48e-05
TM7	0.000240064	0.0088055	0.0213102	0.000180752	0.000369066
Verrucomicrobia	0.00454865	4.19e-06	0	0.000137658	0.02212
Spirochaetes	3.14e-05	0.00278609	0.00744948	4.79e-05	0
Acidobacteria	0.00836706	1.26e-05	2.62e-05	0.00129878	1.37e-05
SR1	6.28e-06	0.00452373	0.0033903	0	0
Tenericutes	7.54e-06	0.000295367	0.00237387	4.31e-05	0.00408829
OD1	0.00299138	5.13e-05	2.4e-05	0.00206368	5.26e-05
[Thermi]	0.003973	1.05e-05	6.56e-06	0.000694277	3.43e-06
Cyanobacteria	0.00173701	0.000166537	0.000300559	0.00173928	0.000699283
Chloroflexi	0.00219577	2.2e-05	6.56e-06	0.000511132	2.51e-05
Planctomycetes	0.00131093	5.24e-06	0	0.000809192	4.57e-06
Nitrospirae	0.0018074	2.09e-06	4.37e-06	0.000137658	0
GN02	2.51e-06	0.000677669	0.00104594	3.59e-06	0
Synergistetes	6.28e-06	0.000569786	0.000719155	0.000101748	5.37e-05
Gemmatimonadetes	0.000872276	8.38e-06	5.46e-06	0.000128082	1.14e-05
others	0.0177057	0.0012705	0.0022919	0.0014101	0.00114833

## Sheet: Table S4
Table S4 The composition and relative abundance of the microbiota of healthy subjects at the phylum level.
phylum	b	m	s	u	f
Firmicutes	0.0316735	0.454956	0.473656	0.291392	0.760956
Proteobacteria	0.601297	0.224346	0.129034	0.415469	0.0511389
Bacteroidetes	0.213034	0.112513	0.12746	0.164981	0.117081
Actinobacteria	0.0293144	0.122089	0.220689	0.0753275	0.0612063
Fusobacteria	0.00218413	0.0704145	0.0206036	0.0112795	0.00143738
[Thermi]	0.0319147	0.0002272	2.32e-05	0.00222312	1.14e-06
TM7	0.000830452	0.00705286	0.0185173	0.000630436	0.000474175
Cyanobacteria	0.0082738	0.000514342	0.000138253	0.00682218	0.00166018
OD1	0.00984532	0.000535611	0.000195295	0.00643608	9.14e-06
Acidobacteria	0.00431332	0.000244602	0.000280374	0.00887939	1.37e-05
Planctomycetes	0.0046159	0.000314212	8.7e-05	0.00349304	9.14e-06
Spirochaetes	0.000177821	0.00305511	0.00206413	0.000322759	2.29e-06
Tenericutes	1.68e-05	0.000490171	0.000949405	0.000555025	0.00281534
SR1	3.35e-05	0.00104899	0.00335869	3.02e-06	0
Chloroflexi	0.00146074	8.12e-05	0.000123751	0.00188226	3.43e-06
Verrucomicrobia	0.000155477	4.83e-06	4.16e-05	0.000853652	0.00247828
WPS-2	0.00103248	6.48e-05	1.16e-05	0.00106883	0
Chlamydiae	0.00117678	6.38e-05	6.77e-06	0.000930069	0
Gemmatimonadetes	0.0006517	5.22e-05	5.51e-05	0.00139561	1.14e-06
Armatimonadetes	0.00120751	7.44e-05	2.13e-05	0.000848625	0
others	0.0567901	0.00185627	0.00268289	0.00520638	0.000711834

## Sheet: Table S5
Table S5 The microbial composition and relative abundance in ESCC patients at the genus level.
genus	B	M	S	U	F
Streptococcus	0.002	0.369	0.366	0.003	0.152
Cupriavidus	0.254	0.017	0.006	0.233	0.002
Vogesella	0.24	0.019	0.005	0.212	0.001
Acinetobacter	0.125	0.008	0.003	0.181	0.002
Prevotella	0.001	0.13	0.168	0.016	0.002
Veillonella	0	0.071	0.055	0	0.003
Sphingomonas	0.062	0.003	0.001	0.058	0.001
Lactobacillus	0.001	0.001	0.001	0.001	0.116
Bifidobacterium	0.001	0.001	0.002	0.002	0.107
Ochrobactrum	0.06	0.001	0	0.05	0.001
Sediminibacterium	0.033	0	0	0.045	0
Rothia	0.001	0.025	0.049	0	0.002
Neisseria	0.001	0.049	0.023	0	0
Gemmiger	0	0	0	0.001	0.071
Porphyromonas	0	0.021	0.046	0.001	0
Actinomyces	0	0.019	0.034	0.001	0.001
Blautia	0	0	0	0	0.052
Caulobacter	0.021	0.002	0	0.02	0.003
Leptotrichia	0	0.033	0.011	0	0
Coprococcus	0	0	0	0.001	0.041
others	0.197	0.232	0.23	0.177	0.443

## Sheet: Table S6
Table S6 The microbial composition and relative abundance in healthy subjects at the genus level.
genus	b	m	s	u	f
Streptococcus	0.00659986	0.298272	0.284028	0.0116756	0.0116053
Ochrobactrum	0.312862	0.0221196	0.00495102	0.202598	0.000534732
Sediminibacterium	0.198826	0.0124225	0.00288785	0.115555	0.000219377
Rothia	0.00230516	0.0664709	0.15875	0.00202604	0.000373627
Prevotella	0.00402192	0.0645325	0.0656762	0.0344276	0.0164476
Lactobacillus	0.000892829	0.000946505	0.000845957	0.175836	0.00514509
Gemmiger	0.000497154	9.67e-05	0.000102482	0.000243326	0.14662
Haemophilus	0.000767144	0.0794474	0.0401583	0.00035594	0.00181558
Acinetobacter	0.0578421	0.00623881	0.00195875	0.0400332	0.00078953
Roseburia	0.000313747	0.000118917	0.000132453	0.000221206	0.103245
Neisseria	0.00135367	0.0567748	0.03437	0.00100246	8.68e-05
Actinomyces	0.00165346	0.0398489	0.0450165	0.00100347	0.000997482
Faecalibacterium	0.000447811	7.35e-05	0.000104415	0.000922025	0.0848351
Bacteroides	0.000248577	0.000137287	6.67e-05	0.000574129	0.0732424
Pseudomonas	0.0254061	0.00413214	0.0223265	0.0195475	0.000193098
Granulicatella	0.000774592	0.0179788	0.0499985	0.000584184	0.000513023
Porphyromonas	0.00051205	0.0183278	0.045497	0.00270474	4.34e-05
Veillonella	0.00146074	0.0338992	0.0202246	0.00341964	0.0022589
Dialister	0.000247646	0.00355012	0.000636159	0.00373737	0.0519776
Fusobacterium	0.000995239	0.0428566	0.0118511	0.000980343	0.0014111
others	0.381972	0.231755	0.210418	0.382552	0.497646

## Sheet: Table S7
Table S7 The composition and relative abundance of the microbiota of patients with ESCC after chemotherapy at the phylum level.
phylum	BH	MH	SH	UH	FH
Proteobacteria	0.898721	0.11446	0.0534782	0.823652	0.109058
Firmicutes	0.0121794	0.612518	0.573528	0.0552724	0.68778
Bacteroidetes	0.0283197	0.145221	0.210881	0.0660988	0.0362822
Actinobacteria	0.00995766	0.0555951	0.114195	0.0445642	0.158359
Fusobacteria	0.0002827	0.0569499	0.0171714	0.00065679	8.887e-05
TM7	0.00017676	0.00766364	0.0188755	0.00017061	0.00029388
Verrucomicrobia	0.00837005	5.2e-06	0	0.00011595	0.00520793
Acidobacteria	0.0124017	1.32e-05	1.941e-05	0.00114854	5.32e-06
[Thermi]	0.00780147	2.045e-05	7.74e-06	0.00082734	5.76e-06
Spirochaetes	2.372e-05	0.00265073	0.00503112	5.778e-05	0
SR1	0	0.00304009	0.00241193	1.71e-06	0
OD1	0.00184542	4.432e-05	2.079e-05	0.00219202	2.666e-05
Cyanobacteria	0.00135655	0.00019872	0.00039866	0.00164666	0.00040282
Chloroflexi	0.00261119	2.741e-05	5.51e-06	0.00055832	1.041e-05
Nitrospirae	0.00268691	6.78e-06	1.8e-06	0.0001134	0
Tenericutes	6.63e-06	0.000125	0.0005616	5.572e-05	0.00134156
Planctomycetes	0.00117919	5.99e-06	1.8e-06	0.00084209	1.73e-06
Synergistetes	1.155e-05	0.00047779	0.00077086	0.00012977	4.353e-05
Gemmatimonadetes	0.00128394	5.64e-06	5.84e-06	7.445e-05	0
WPS-2	0.00035477	0	1.29e-06	0.00023116	0
Others	0.0104295	0.00097152	0.00263171	0.00159038	0.00109163

## Sheet: Table S8
Table S8 The composition and relative abundance of the microbiota of patients with ESCC after immunotherapy at the phylum level.
phylum	BI	MI	SI	UI	FI
Firmicutes	0.116978	0.588647	0.462634	0.151061	0.659722
Proteobacteria	0.849189	0.167108	0.0701046	0.706266	0.160439
Bacteroidetes	0.00794647	0.0775039	0.282332	0.119115	0.113938
Actinobacteria	0.0111853	0.100689	0.0940415	0.011129	0.0458526
Fusobacteria	9.567e-05	0.0475828	0.063704	0.00076638	0.00030906
TM7	0.00042143	0.00759423	0.0130468	0.00119244	0.00206641
Verrucomicrobia	0.00034185	0.00015874	3.634e-05	0.00461886	0.0141185
Spirochaetes	3.17e-05	0.00515451	0.00592056	0.00051587	0
Cyanobacteria	0.0017356	0.00167458	0.00048429	0.00140322	0.00205191
SR1	2.42e-06	0.00058948	0.00289388	8.063e-05	0
Tenericutes	0.00011645	0.00101589	0.00073846	0.00080342	0.00014438
[Thermi]	0.00221859	0.00017477	4.586e-05	0.0002757	0
Chloroflexi	0.00157933	0.00016794	0.00020982	0.0002193	9.31e-06
Acidobacteria	0.00126997	0.00022672	3.615e-05	0.00035993	2.2e-06
Synergistetes	4.434e-05	0.00035073	0.00061248	4.784e-05	0.00017336
Deferribacteres	2.385e-05	8.5e-07	0	0.00103468	0
Gemmatimonadetes	0.00052672	3.59e-05	6.628e-05	0.00011042	0
Nitrospirae	0.00022602	4.711e-05	4.3e-06	7.776e-05	0
Planctomycetes	0.00017729	1.385e-05	4.3e-06	4.713e-05	0
Armatimonadetes	0.00015412	4.1e-06	1.205e-05	1.42e-05	0
Others	0.00573579	0.00125981	0.00307294	0.00086146	0.00117307

## Sheet: Table S9
Table S9 The microbial composition and relative abundance in patients with ESCC after chemotherapy at the genus level.
genus	BH	MH	SH	UH	FH
Streptococcus	0.00310164	0.442683	0.390424	0.00348121	0.147882
Cupriavidus	0.292358	0.017468	0.00544032	0.234028	0.00238184
Vogesella	0.240579	0.019981	0.00472681	0.207708	0.00179339
Acinetobacter	0.139306	0.00865371	0.00245751	0.15917	0.00222943
Prevotella	0.00122808	0.115699	0.17063	0.021512	0.00185322
Bifidobacterium	0.0006853	0.00042165	0.00191307	0.00191986	0.143937
Sphingomonas	0.0801901	0.00316231	0.00099149	0.0610192	0.00081933
Veillonella	0.00024836	0.0809932	0.0590295	0.00028651	0.00409751
Lactobacillus	0.00090515	0.00134575	0.00151081	0.0014181	0.0928431
Ochrobactrum	0.0359939	0.00058897	0.00022628	0.0560563	0.00046262
Rothia	0.00150356	0.0269978	0.0615067	0.00023946	0.00225837
Blautia	0.00035965	3.814e-05	2.58e-06	0.000475	0.06704
Actinomyces	0.00024805	0.0181133	0.0420772	0.00055116	0.00113784
Sediminibacterium	0.0223453	0.00046088	8.749e-05	0.0383572	0.00028905
Shigella	0.00268907	7.815e-05	6.035e-05	0.00229184	0.0521904
Coprococcus	0.00010088	1.235e-05	4.67e-06	0.00056517	0.0552292
Leptotrichia	1.57e-05	0.035845	0.010416	0.00012027	8.61e-06
Neisseria	0.00125822	0.0204069	0.0180061	0.00011804	3.192e-05
Caulobacter	0.0124488	0.00013559	0.00025806	0.0208559	0.00533113
Porphyromonas	0.00010537	0.00975543	0.02591	0.00061884	8.752e-05
Others	0.16433	0.19716	0.204321	0.189208	0.418097

## Sheet: Table S10
Table S10 The microbial composition and relative abundance in patients with ESCC after immunotherapy at the genus level.
genus	BI	MI	SI	UI	FI
Aquabacterium	0.507048	0.056789	0.00416823	0.465583	0.00474097
Streptococcus	0.00257305	0.439505	0.279348	0.00763554	0.074084
Prevotella	0.00062104	0.0428781	0.232898	0.0100489	0.021987
Lactobacillus	0.0670016	0.0206123	0.0160053	0.0186318	0.0335051
Faecalibacterium	0.00087117	0.00052682	4.316e-05	0.00216502	0.110857
Veillonella	4.792e-05	0.0407324	0.0652178	0.00109741	0.00201165
Shigella	0.00101927	0.00104175	0.00013279	0.00268177	0.0783709
Bacteroides	0.00085033	0.002821	0.00023571	0.010284	0.0617682
Actinomyces	4.821e-05	0.0242186	0.0443613	0.00059567	0.00139323
Rothia	3.194e-05	0.0346633	0.0320473	0.00018031	0.00095927
Neisseria	6.424e-05	0.0333567	0.0324287	0.00052861	5.959e-05
Fusobacterium	4.923e-05	0.0197549	0.0378947	0.0003822	9.396e-05
Leptotrichia	3.669e-05	0.0275801	0.0249709	0.00037191	1.914e-05
Blautia	0.00020824	0.00020916	1.115e-05	0.00538972	0.0456354
Azospirillum	0.0282367	0.00211002	0.00030266	0.0153152	9.918e-05
Bifidobacterium	0.00052128	0.00128325	0.00240512	0.00174096	0.0390024
Gemmiger	0.0001137	8.12e-05	3.74e-06	0.00222532	0.0360754
Porphyromonas	7.9e-06	0.00955202	0.0261506	0.00209459	0.00018415
Corynebacterium	0.00014784	0.0329493	0.00159621	0.00284871	0.00011777
Haemophilus	5.862e-05	0.0174629	0.0085366	0.00061372	0.0095129
Others	0.390443	0.191872	0.191242	0.449585	0.479523

[truncated: 34 more sheets: Table S11, Table S12, Table S13, Table S14, Table S15, Table S16, Table S17, Table S18, Table S19, Table S20, Table S21, Table S22, Table S23, Table S24, Table S25, Table S26, Table S27, Table S28, Table S29, Table S30 …]
